# Supplementary material for: Automated Synthesis of [68Ga]Ga-FAPI-46 on a Scintomics GRP Synthesizer
Source: Pharmaceuticals (Basel). 2023 Aug 11;16(8):1138. doi: 10.3390/ph16081138 (PMC10459240; doi:10.3390/ph16081138)
Supplement: Supplementary file 1 [file pharmaceuticals-16-01138-s001.zip]

Archive with 1 entries (1 files):
- pharmaceuticals-2529005-supplementary.pdf
